# Supplementary material for: Absolute Quantitative Metagenomic Analysis Provides More Accurate Insights for the Anti-Colitis Effect of Berberine via Modulation of Gut Microbiota
Source: Biomolecules. 2025 Mar 11;15(3):400. doi: 10.3390/biom15030400 (PMC11940175; doi:10.3390/biom15030400)
Supplement: Supplementary file 1 [file biomolecules-15-00400-s001.zip]

Archive with 2 entries (2 files):
- supplemental figure.pdf
- Supplementary TableS1   Core flora regulated by BBR.xlsx
