# Supplementary material for: Absolute Quantitative Metagenomic Analysis Provides More Accurate Insights for the Anti-Colitis Effect of Berberine via Modulation of Gut Microbiota
Source: Biomolecules. 2025 Mar 11;15(3):400. doi: 10.3390/biom15030400 (PMC11940175; doi:10.3390/biom15030400)
Supplement: Supplementary file 1 [file biomolecules-15-00400-s001.zip › Supplementary TableS1 Core flora regulated by BBR.xlsx]

## Sheet: Reference included in the meta
1	Rhubarb polysaccharide and berberine co-assembled nanoparticles ameliorate ulcerative colitis by regulating the intestinal flora	PRJNA982533
2	Berberine alleviates concanavalin A-induced autoimmune hepatitis in mice by modulating the gut microbiota	PRJNA789741
3	Therapeutic Mechanisms of Berberine to Improve the Intestinal Barrier Function via Modulating Gut Microbiota, TLR4/NF-κ B/MTORC Pathway and Autophagy in Cats	PRJNA848954
4	Berberine inhibits intestinal carcinogenesis by suppressing intestinal pro-inflammatory genes and oncogenic factors through modulating gut microbiota	PRJNA769853)
5	Berberine ameliorates aGVHD by gut microbiota remodelling, TLR4 signalling suppression and colonic barrier repairment for NLRP3 inflammasome inhibition	PRJNA723444 with NCBI SRA (Sequence Read Archive) under accession No. SRP1429931
6	Berberine Relieves Metabolic Syndrome in Mice by Inhibiting Liver Inflammation Caused by a High-Fat Diet and Potential Association With Gut Microbiota	CRA004451
7	Berberine Alleviates Non-alcoholic Steatohepatitis Through Modulating Gut Microbiota Mediated Intestinal FXR Activation	PRJNA753953
8	Berberine Improves the Symptoms of DHEA-Induced PCOS Rats by Regulating Gut Microbiotas and Metabolites	PRJNA594263
9	Berberine combined with stachyose improves glycometabolism and gut microbiota through regulating colonic microRNA and gene expression in diabetic rats	Supplementary material
10	Berberine Slows the Progression of Prediabetes to Diabetes in Zucker Diabetic Fatty Rats by Enhancing Intestinal Secretion of Glucagon-Like Peptide-2 and Improving the Gut Microbiota	PRJNA681546
11	Berberine attenuates choline-induced atherosclerosis by inhibiting trimethylamine and trimethylamine-N-oxide production via manipulating the gut microbiome	PRJNA667196 and PRJNA667205
12	Berberine alleviates type 2 diabetic symptoms by altering gut microbiota and reducing aromatic amino acids	Supplementary material
13	Berberine combined with stachyose induces better glycometabolism than berberine alone through modulating gut microbiota and fecal metabolomics in diabetic mice	Supplementary material

## Sheet: Bacteria with upregulated BBR
Reference number genus	1	2	4	5	6	7	8	9	9	10	11	12	13	SUM
Akkermansia	1	1			1					1			1	5
Parasutterella					1					1	1		1	4
Bacteroides					1					1			1	3
Erysipelatoclostridium					1					1			1	3
Eubacterium_coprostanoligenes_gro1								1				1	1	3
Helicobacter					1					1		1		3
Parabacteroides	1				1	1								3
Proteus					1					1		1		3
Anaerovorax								1				1		2
Bilophila		1	1											2
Butyricimonas					1	1								2
Clostridia_vadinBB60_gro1		1				1								2
Defluviitaleaceae_UCG_011									1			1		2
Lactobacillus				1								1		2
Marvinbryantia					1						1			2
Romboutsia							1					1		2
Streptococcus		1					1							2
UBA1819			1							1				2
norank_f__Peptococcaceae								1				1		2
Acetatifactor												1		1
Aerococcus												1		1
Alistipes			1											1
Allobaculum												1		1
Bifidobacterium											1			1
Blastopirellula					1									1
Blautia							1							1
Butyricicoccus												1		1
Chloroplast					1									1
Christensenellaceae_R_7_gro1												1		1
Citrobacter					1									1
Clostridia_UCG-014						1								1
Clostridioides					1									1
Clostridium_sensu_stricto_1					1									1
Clostridium_sensu_stricto_13					1									1
Coprococcus_2												1		1
Cyanobium_PCC-6307					1									1
Desulfovibrio						1								1
Dorea								1						1
Elusimicrobium												1		1
Escherichia-Shigella					1									1
Escherichia_Shigella													1	1
Family_XIII_AD3011_gro1									1					1
Frisingicoccus										1				1
GCA_900066575									1					1
Lachnoclostridium										1				1
Lachnospiraceae_ND3007_gro1								1						1
Limnobacter					1									1
Limnothrix					1									1
Marivita					1									1
Motilimonas					1									1
Mucispirillum												1		1
Mycoplasma													1	1
Oscillospira										1				1
Prevotellaceae_NK3B31_gro1												1		1
Prevotellaceae_UCG-001										1				1
Prevotellaceae_UCG_001													1	1
Pseudoalteromonas					1									1
Pseudohongiella					1									1
Rhodopirellula					1									1
Robiginitalea					1									1
Robinsoniella					1									1
Ruminiclostridium_6												1		1
Ruminococcaceae_NK4A214_gro1								1						1
Ruminococcaceae_UCG_005								1						1
Ruminococcaceae_UCG_009								1						1
Stappiaceae					1									1
Treponema_2												1		1
Tyzzerella												1		1
Vibrio					1									1
Weissella													1	1
[Clostridium]_innocuum_gro1					1									1
[Eubacterium]_nodatum_gro1		1												1
[Ruminococcus]_gnavus_gro1					1									1
norank_o__Gastranaerophilales												1		1
norank_o__Mollicutes_RF9												1		1
unclassified_f__Ruminococcaceae												1		1
unclassified_o__Clostridiales												1		1

## Sheet: Bacteria with downregulated BBR
genus	1	2	3	4	sx12-1.xlsx	sx12-2.xlsx	sx13.xlsx	sx14.xlsx	sx15-1.xlsx	sx15-2.xlsx	sx16.xlsx	sx17.xlsx	sx22.xlsx	sx24.xlsx	SUM
Clostridia_UCG-014	1				1			1			1				4
NK4A214_group	1				1			1			1				4
Roseburia					1	1						1		1	4
Alistipes					1	1						1			3
Blautia			1		1									1	3
Lachnospiraceae_NK4A136_group					1			1						1	3
Odoribacter	1				1									1	3
Parabacteroides						1				1			1		3
Rikenellaceae_RC9_gut_group				1	1									1	3
UCG-005	1										1	1			3
Acetatifactor					1							1			2
Anaerotruncus					1									1	2
Bacteroides							1			1					2
Candidatus_Saccharimonas				1										1	2
Coprococcus_1										1				1	2
Desulfovibrio					1			1							2
Enterorhabdus					1									1	2
Erysipelatoclostridium				1						1					2
Family_XIII_UCG_001													1	1	2
Lachnoclostridium					1									1	2
Lachnospiraceae_UCG-006					1							1			2
Lactococcus					1	1									2
Mucispirillum					1									1	2
Muribaculum		1		1											2
Prevotellaceae_UCG-001	1	1													2
RF39	1			1											2
Rikenella					1									1	2
Turicibacter				1								1			2
Tuzzerella					1			1							2
UCG-009	1				1										2
[Eubacterium]_xylanophilum_group					1			1							2
uncultured								1			1				2
Acinetobacter					1										1
Aerococcus					1										1
Akkermansia													1		1
Alloprevotella					1										1
Anaeroplasma				1											1
Anaerostipes										1					1
Bacillus					1										1
Bifidobacterium				1											1
Bilophila										1					1
Butyricicoccus				1											1
Candidatus_Arthromitus														1	1
Candidatus_Stoquefichus					1										1
Christensenellaceae_R-7_group											1				1
Citrobacter						1									1
Clostridia_vadinBB60_group					1										1
Colidextribacter	1														1
Coriobacteriaceae_UCG-002					1										1
Defluviitaleaceae_UCG-011											1				1
Dubosiella					1										1
Escherichia_Shigella										1					1
Eubacterium_brachy_group														1	1
Eubacterium_hallii_group													1		1
Faecalibaculum					1										1
Family_XIII_AD3011_group					1										1
Flavonifractor										1					1
Fusicatenibacter										1					1
GCA-900066575												1			1
GCA_900066575									1						1
Gastranaerophilales												1			1
Ileibacterium	1														1
Incertae_Sedis					1										1
Intestinimonas					1										1
Jeotgalicoccus					1										1
Klebsiella													1		1
Lactobacillus					1										1
Muribaculaceae					1										1
NS9_marine_group						1									1
Oscillibacter														1	1
Parasutterella				1											1
Peptococcus					1										1
Prevotella											1				1
Proteus						1									1
Psychrobacter					1										1
Romboutsia				1											1
Ruminiclostridium														1	1
Ruminiclostridium_5														1	1
Ruminiclostridium_9														1	1
Ruminococcaceae_NK4A214_group														1	1
Ruminococcaceae_UCG_004														1	1
Ruminococcaceae_UCG_008													1		1
Ruminococcaceae_UCG_009														1	1
Ruminococcaceae_UCG_010														1	1
Ruminococcaceae_UCG_014														1	1
Ruminococcus								1							1
Ruminococcus_gauvreauii_group									1						1
Ruminococcus_torques_group									1						1
Sellimonas			1												1
Staphylococcus					1										1
Streptococcus					1										1
Tyzzerella														1	1
UBA1819												1			1
UCG-010					1										1
Weissella										1					1
[Eubacterium]_siraeum_group												1			1
norank_f__Clostridiales_vadinBB60_group														1	1
norank_f__Lachnospiraceae														1	1
norank_f__Peptococcaceae														1	1
unclassified_f__Erysipelotrichaceae														1	1
unclassified_f__Prevotellaceae										1					1
unclassified_f__Ruminococcaceae										1					1
unclassified_p__Firmicutes														1	1
